# Supplementary material for: Evaluation of the Health-Promoting Properties of Selected Fruits
Source: Molecules. 2021 Jul 10;26(14):4202. doi: 10.3390/molecules26144202 (PMC8306905; doi:10.3390/molecules26144202)
Supplement: Supplementary file 1 [file molecules-26-04202-s001.zip]

Archive with 1 entries (1 files):
- molecules-1286302-supplementary.pdf
